# Supplementary material for: Modification of 6SV to remove skylight reflected at the air-water interface: Application to atmospheric correction of Landsat 8 OLI imagery in inland waters
Source: PLoS One. 2018 Aug 24;13(8):e0202883. doi: 10.1371/journal.pone.0202883 (PMC6108525; doi:10.1371/journal.pone.0202883)
Supplement: S1 Table — (XLSX) [file pone.0202883.s001.xlsx]

## Sheet: 20141026TH
stations	date	time	latitude	longitude	wavelength	th01	th02	th03	th04	th05	th06	th07	th08	th09	th10	th11	th12	th13
th01	201141026	9:37	31.4004	120.329	400	0.00966343	0.0113619	0.00921088	0.00793308	0.00921852	0.00833254	0.0118403	0.0103095	0.0131163	0.00895373	0.00971536	0.0096055	0.00966343
th02	201141026	9:48	31.3969	120.307	401	0.00965132	0.011394	0.0092592	0.00794869	0.00926574	0.00838237	0.0119396	0.0103364	0.0131506	0.0089735	0.00967839	0.00961139	0.00965132
th03	201141026	9:57	31.3874	120.29	402	0.00964803	0.0114231	0.00931469	0.00798992	0.00931646	0.00845093	0.0120575	0.0103563	0.0131444	0.0089878	0.00962913	0.00962675	0.00964803
th04	201141026	10:05	31.3792	120.272	403	0.00969528	0.0114813	0.00933767	0.00807298	0.0093777	0.00842913	0.0120909	0.0104143	0.0131477	0.0090227	0.00960323	0.00959543	0.00969528
th05	201141026	10:15	31.3681	120.249	404	0.00975831	0.0115142	0.00938189	0.00809984	0.00941584	0.00846729	0.0121663	0.0104705	0.0131656	0.00904904	0.00958059	0.0095738	0.00975831
th06	201141026	10:24	31.379	120.22	405	0.00980243	0.0115312	0.00942377	0.00809833	0.0094577	0.00852559	0.0122747	0.0104995	0.01318	0.00906678	0.00955376	0.00956884	0.00980243
th07	201141026	10:30	31.3748	120.218	406	0.00981234	0.0115526	0.00943661	0.00812119	0.00952841	0.00854129	0.0123743	0.0105001	0.0131745	0.00908599	0.00952333	0.00957153	0.00981234
th08	201141026	10:34	31.3726	120.214	407	0.00984473	0.0115654	0.00947083	0.00816641	0.00957165	0.00858319	0.0124456	0.0105451	0.0131724	0.00912408	0.00951062	0.00956847	0.00984473
th09	201141026	10:44	31.3444	120.214	408	0.00989939	0.0115898	0.00949394	0.00820171	0.00963576	0.00862722	0.0125702	0.0106038	0.013184	0.00915269	0.00949712	0.00956165	0.00989939
th10	201141026	11:10	31.3756	120.175	409	0.00995875	0.0116286	0.00951168	0.00823267	0.00971732	0.00866404	0.0127219	0.0106537	0.013201	0.00917386	0.00947329	0.00955494	0.00995875
th11	201141026	11:22	31.4269	120.178	410	0.00999483	0.0116698	0.00956073	0.00829278	0.00976961	0.00869977	0.0127912	0.0106852	0.0132015	0.00921371	0.00943928	0.00955224	0.00999483
th12	201141026	11:33	31.4572	120.165	411	0.0100201	0.0117124	0.00959861	0.00829972	0.00980452	0.00874388	0.0128871	0.0107185	0.0131945	0.00923034	0.00940512	0.00953324	0.0100201
th13	201141026	11:53	31.5091	120.184	412	0.0100593	0.0117467	0.00964568	0.00831888	0.00985263	0.0087907	0.012986	0.0107593	0.0131968	0.00924057	0.00938269	0.00951494	0.0100593
					413	0.010119	0.0117696	0.00970836	0.00839022	0.00992422	0.00883376	0.0130678	0.0108069	0.0132136	0.00926506	0.00937495	0.00951303	0.010119
					414	0.0101661	0.0118001	0.00973942	0.00844253	0.00998148	0.00887531	0.0131839	0.0108613	0.0132313	0.00931946	0.00937362	0.00953481	0.0101661
					415	0.0102093	0.0118383	0.00977199	0.00848162	0.0100402	0.00892297	0.0132866	0.0109145	0.0132376	0.00934875	0.00935854	0.00953796	0.0102093
					416	0.0102527	0.0118885	0.00982186	0.00852498	0.0101104	0.00898615	0.0133957	0.0109692	0.0132494	0.00937051	0.00934267	0.00954603	0.0102527
					417	0.0103012	0.0119521	0.00989196	0.00858957	0.0101954	0.00906657	0.0135472	0.0110324	0.013291	0.00942677	0.00934979	0.00959857	0.0103012
					418	0.010379	0.0120019	0.00995425	0.00863432	0.0102665	0.00910811	0.0136582	0.0111043	0.0133322	0.00947618	0.00935823	0.00961459	0.010379
					419	0.0104487	0.0120497	0.0100062	0.008681	0.0103485	0.00915479	0.0137713	0.011182	0.0133626	0.00951677	0.00937462	0.00963245	0.0104487
					420	0.0104979	0.0121043	0.0100573	0.00874286	0.0104403	0.00922656	0.0139066	0.0112558	0.0133895	0.00956046	0.00940083	0.00967236	0.0104979
					421	0.010555	0.0121653	0.0101299	0.00881402	0.010499	0.00929786	0.0140378	0.0113054	0.0134422	0.00963353	0.00942906	0.00971483	0.010555
					422	0.0106041	0.0122368	0.0102026	0.00887751	0.0105857	0.00937178	0.0141571	0.0113819	0.0134709	0.00969005	0.00945399	0.00975295	0.0106041
					423	0.0106618	0.0123061	0.010273	0.00893995	0.0106781	0.0094454	0.0142865	0.0114726	0.0134951	0.00973747	0.00946902	0.00978864	0.0106618
					424	0.0107428	0.0123638	0.0103435	0.0090088	0.0107454	0.00951712	0.0144394	0.0115547	0.0135443	0.00979426	0.00947747	0.00982802	0.0107428
					425	0.0108205	0.0124319	0.0104137	0.00906097	0.0108198	0.00959361	0.0145563	0.0116445	0.0136108	0.00985917	0.00952319	0.00988028	0.0108205
					426	0.0108807	0.0124884	0.0104856	0.00913231	0.0109097	0.00966923	0.0146888	0.0117215	0.0136514	0.0099154	0.00955029	0.00993545	0.0108807
					427	0.0109321	0.0125442	0.0105608	0.00922324	0.0110149	0.00974297	0.0148457	0.0117892	0.0136686	0.00996187	0.00955581	0.00998233	0.0109321
					428	0.011002	0.0126351	0.0106403	0.00930455	0.0111268	0.00981823	0.0149987	0.0118705	0.0137023	0.0100123	0.00958166	0.010012	0.011002
					429	0.0110977	0.0127374	0.010721	0.00938108	0.0112185	0.00990286	0.0151537	0.0119604	0.0137316	0.0100952	0.0096245	0.0100594	0.0110977
					430	0.0111895	0.0128251	0.0108011	0.00945616	0.0113136	0.00998325	0.0153089	0.0120495	0.0137693	0.0101691	0.0096576	0.0101068	0.0111895
					431	0.0112618	0.0128882	0.0108806	0.00952773	0.0114273	0.0100557	0.0154641	0.0121344	0.0138185	0.0102132	0.00967002	0.0101436	0.0112618
					432	0.0113458	0.0129491	0.0109638	0.00957781	0.0115362	0.0101483	0.0156243	0.0122259	0.0138472	0.0102793	0.00969579	0.0101955	0.0113458
					433	0.0114304	0.0130112	0.011023	0.0096391	0.0116288	0.0102278	0.0157727	0.0123224	0.0138767	0.0103426	0.00971032	0.0102476	0.0114304
					434	0.0115069	0.0130792	0.0110855	0.00971682	0.0117121	0.0103021	0.0159102	0.0124061	0.0139117	0.0103958	0.00972615	0.0102886	0.0115069
					435	0.011572	0.013156	0.0111884	0.00980202	0.0118009	0.0103902	0.0160485	0.0124656	0.0139495	0.0104436	0.00976441	0.0103164	0.011572
					436	0.01165	0.0132313	0.0112747	0.00987752	0.0118906	0.0104658	0.0162103	0.0125763	0.0139802	0.01052	0.00980006	0.0103782	0.01165
					437	0.0117345	0.0133219	0.011354	0.00994965	0.0119927	0.0105476	0.0163641	0.012684	0.0140378	0.0106003	0.00984216	0.0104487	0.0117345
					438	0.0118229	0.0134283	0.0114387	0.0100254	0.0121092	0.0106425	0.0165054	0.0127731	0.0141245	0.0106754	0.00989545	0.0105158	0.0118229
					439	0.0119198	0.0135278	0.0115375	0.0101094	0.0122285	0.0107373	0.0166667	0.0128868	0.0141998	0.0107611	0.00995588	0.0105911	0.0119198
					440	0.0120213	0.0136255	0.0116363	0.010219	0.0123462	0.0108343	0.0168237	0.0129997	0.0142925	0.0108565	0.0100286	0.010684	0.0120213
					441	0.012123	0.013741	0.0117431	0.0103361	0.0124596	0.0109459	0.0169846	0.0131184	0.0144001	0.0109556	0.0101175	0.0107913	0.012123
					442	0.0122229	0.0138803	0.0118622	0.0104404	0.0125678	0.0110734	0.0171546	0.0132496	0.0145121	0.0110541	0.0102202	0.0109039	0.0122229
					443	0.0123496	0.0140107	0.0119849	0.0105585	0.0126927	0.0111869	0.0173294	0.013397	0.0146418	0.0111806	0.0103308	0.0110238	0.0123496
					444	0.0124692	0.0141438	0.0121126	0.0106772	0.0128199	0.0113103	0.0175029	0.0135429	0.0147917	0.0113089	0.0104501	0.0111628	0.0124692
					445	0.0125785	0.0142898	0.0122501	0.0107956	0.0129468	0.0114436	0.0176782	0.0136909	0.0149621	0.0114369	0.0105789	0.0113163	0.0125785
					446	0.0126978	0.0144568	0.0124034	0.0109228	0.0130805	0.0115714	0.0178642	0.0138592	0.0151513	0.0115804	0.0107187	0.01147	0.0126978
					447	0.0128185	0.0146227	0.0125544	0.0110636	0.0132066	0.0117094	0.0180355	0.0140195	0.0153397	0.0117328	0.0108727	0.0116359	0.0128185
					448	0.012946	0.0147905	0.012702	0.0112041	0.0133416	0.0118535	0.0182038	0.0141809	0.0155293	0.0118852	0.0110305	0.0118155	0.012946
					449	0.0130796	0.0149635	0.0128489	0.011337	0.0134902	0.0119965	0.0183754	0.0143491	0.0157239	0.0120337	0.0111861	0.0120018	0.0130796
					450	0.0132021	0.0151395	0.012996	0.0114742	0.0136203	0.0121296	0.0185302	0.0145083	0.0159222	0.0121863	0.0113466	0.0121708	0.0132021
					451	0.0133119	0.0152884	0.0131513	0.0116033	0.0137426	0.0122674	0.0186884	0.0146682	0.0161205	0.0123352	0.0114927	0.0123403	0.0133119
					452	0.0134213	0.0154279	0.0133022	0.0117346	0.0138704	0.0124077	0.0188475	0.0148304	0.01632	0.0124848	0.0116383	0.0125119	0.0134213
					453	0.0135406	0.0155855	0.0134292	0.0118771	0.0140082	0.0125385	0.0189927	0.0149877	0.0165153	0.0126375	0.0118006	0.0126772	0.0135406
					454	0.0136528	0.015742	0.0135632	0.0120002	0.0141254	0.0126649	0.0191415	0.0151374	0.016689	0.012777	0.0119511	0.0128343	0.0136528
					455	0.0137536	0.0158812	0.0136978	0.0121123	0.0142377	0.0127866	0.0192822	0.0152764	0.0168508	0.0129076	0.0120839	0.0129846	0.0137536
					456	0.0138472	0.0160019	0.0138193	0.0122225	0.0143513	0.0129019	0.0194105	0.0154078	0.0170071	0.0130318	0.0122026	0.0131253	0.0138472
					457	0.0139471	0.0161222	0.013909	0.0123367	0.0144561	0.0130087	0.0195347	0.0155425	0.0171576	0.0131481	0.0123208	0.0132486	0.0139471
					458	0.014034	0.0162274	0.0140209	0.0124386	0.0145579	0.0131097	0.0196561	0.0156599	0.0172912	0.0132606	0.0124356	0.0133742	0.014034
					459	0.0141246	0.0163232	0.0141301	0.0125312	0.014658	0.0132042	0.0197692	0.0157634	0.0174159	0.0133649	0.0125326	0.0134921	0.0141246
					460	0.0142296	0.0164185	0.0142103	0.0126205	0.0147554	0.0132929	0.0198733	0.0158652	0.0175386	0.0134585	0.0126076	0.0135922	0.0142296
					461	0.0143014	0.0165126	0.0143104	0.0127014	0.0148443	0.0133852	0.0199926	0.0159862	0.0176412	0.0135513	0.0127021	0.0136924	0.0143014
					462	0.0143895	0.0166151	0.0144038	0.012781	0.0149364	0.0134722	0.020109	0.0160964	0.0177499	0.0136445	0.0127921	0.0137817	0.0143895
					463	0.0144932	0.0167191	0.0144885	0.0128656	0.0150312	0.0135555	0.0202147	0.0161944	0.0178645	0.01374	0.0128745	0.0138735	0.0144932
					464	0.0145745	0.0168054	0.0145781	0.0129576	0.0151179	0.0136418	0.0203093	0.0162977	0.0179649	0.0138369	0.0129601	0.0139914	0.0145745
					465	0.0146513	0.0168958	0.0146656	0.0130535	0.0152211	0.0137302	0.0204229	0.0164063	0.0180768	0.0139148	0.0130573	0.0140846	0.0146513
					466	0.0147477	0.0169961	0.0147625	0.0131447	0.0153128	0.0138212	0.0205561	0.0165105	0.0181829	0.0140016	0.0131512	0.0141858	0.0147477
					467	0.0148677	0.0171018	0.0148692	0.0132288	0.0153851	0.0139141	0.0206942	0.0166124	0.0182785	0.0141108	0.0132365	0.0143088	0.0148677
					468	0.0149718	0.0171912	0.0149564	0.0133159	0.0154906	0.0140058	0.0207986	0.0167435	0.0184012	0.0142119	0.0133374	0.014396	0.0149718
					469	0.015068	0.0172945	0.0150489	0.0134148	0.0155865	0.0141008	0.0209237	0.0168681	0.01852	0.0143078	0.0134423	0.0145065	0.015068
					470	0.0151572	0.0174094	0.0151515	0.0135205	0.0156791	0.0142	0.0210634	0.0169868	0.0186406	0.0144045	0.0135434	0.0146321	0.0151572
					471	0.0152387	0.0175197	0.0152559	0.0136178	0.0157842	0.0143003	0.0211874	0.0171083	0.0187725	0.0145052	0.0136356	0.0147406	0.0152387
					472	0.01533	0.0176407	0.0153531	0.0136965	0.0158784	0.0144062	0.0213051	0.0172194	0.0188873	0.0146023	0.0137418	0.0148507	0.01533
					473	0.0154364	0.0177537	0.0154503	0.013777	0.0159721	0.0145016	0.0214342	0.0173323	0.0190007	0.0147075	0.0138405	0.0149643	0.0154364
					474	0.0155466	0.0178527	0.0155479	0.01387	0.0160702	0.014589	0.0215741	0.0174506	0.0191171	0.0148143	0.0139269	0.0150751	0.0155466
					475	0.0156318	0.017948	0.0156372	0.0139707	0.0161681	0.0146927	0.0217023	0.017566	0.0192248	0.0148943	0.0140196	0.0151684	0.0156318
					476	0.0157204	0.0180555	0.0157265	0.014059	0.0162566	0.0147941	0.0218372	0.0176743	0.0193404	0.0149882	0.0141075	0.0152687	0.0157204
					477	0.0158154	0.018163	0.0158238	0.0141446	0.0163468	0.0148862	0.0219713	0.0177852	0.0194447	0.0150852	0.0141956	0.0153715	0.0158154
					478	0.0159125	0.0182587	0.0159291	0.0142363	0.0164457	0.0149703	0.0220964	0.017903	0.019526	0.0151703	0.0142853	0.0154698	0.0159125
					479	0.0160056	0.0183566	0.0160212	0.0143166	0.0165299	0.0150667	0.0222241	0.0180046	0.0196252	0.0152571	0.014354	0.0155751	0.0160056
					480	0.0160922	0.0184561	0.0161073	0.0143932	0.0166212	0.0151573	0.0223523	0.018109	0.0197113	0.0153322	0.0144285	0.0156606	0.0160922
					481	0.0161781	0.0185571	0.0161951	0.0144752	0.0167174	0.0152437	0.0224849	0.0182205	0.0197926	0.015408	0.0145086	0.0157365	0.0161781
					482	0.0162672	0.0186519	0.0162839	0.0145638	0.0167949	0.0153321	0.0226178	0.018325	0.0198899	0.0155022	0.0145718	0.0158265	0.0162672
					483	0.0163672	0.0187504	0.0163709	0.0146385	0.0168787	0.0154157	0.0227369	0.0184142	0.0199689	0.0155798	0.0146385	0.015907	0.0163672
					484	0.0164668	0.01885	0.016455	0.0147141	0.0169703	0.0154966	0.0228578	0.0184996	0.0200394	0.0156563	0.0147142	0.0159912	0.0164668
					485	0.0165615	0.0189483	0.0165373	0.0148037	0.0170671	0.0155786	0.0229925	0.0185952	0.0201143	0.0157411	0.0147948	0.0160847	0.0165615
					486	0.0166658	0.019048	0.0166216	0.0149082	0.0171663	0.015666	0.0231389	0.0187174	0.0202001	0.0158154	0.0148619	0.0161684	0.0166658
					487	0.0167624	0.0191292	0.0167215	0.0150097	0.0172586	0.0157545	0.0232765	0.018823	0.0202868	0.0159038	0.0149275	0.016249	0.0167624
					488	0.0168603	0.0192105	0.0168282	0.0150965	0.0173476	0.0158429	0.0234063	0.018913	0.0203713	0.0159986	0.0149978	0.0163299	0.0168603
					489	0.016971	0.0193159	0.0169251	0.0151655	0.0174413	0.0159306	0.0235355	0.0190067	0.0204531	0.0160823	0.0150756	0.0164137	0.016971
					490	0.0170648	0.0194145	0.0170061	0.0152319	0.0175392	0.0160173	0.023654	0.0191185	0.0205297	0.0161526	0.0151552	0.0165027	0.0170648
					491	0.0171514	0.0195085	0.0170918	0.0153184	0.0176412	0.016098	0.0237698	0.0192165	0.0206169	0.0162327	0.0152285	0.0165886	0.0171514
					492	0.0172452	0.0196064	0.0171904	0.0154244	0.0177409	0.0161775	0.0238954	0.0193047	0.0207211	0.0163286	0.0153019	0.0166784	0.0172452
					493	0.0173617	0.0197202	0.0172954	0.0155267	0.0178267	0.0162689	0.0240443	0.0194245	0.0208384	0.0164275	0.0153957	0.016794	0.0173617
					494	0.0174806	0.0198254	0.0174088	0.0156188	0.0179259	0.0163633	0.0241829	0.0195552	0.0209679	0.0165252	0.0155038	0.0169014	0.0174806
					495	0.0175951	0.0199362	0.017519	0.0157241	0.018041	0.016469	0.0243184	0.0196877	0.0210972	0.0166321	0.0156115	0.0170151	0.0175951
					496	0.0177051	0.0200681	0.0176263	0.0158537	0.0181647	0.0165888	0.024464	0.019821	0.0212234	0.0167537	0.0157155	0.0171507	0.0177051
					497	0.0178147	0.0202171	0.0177745	0.0159609	0.0182799	0.0166999	0.0246252	0.0199715	0.021376	0.0168716	0.0158484	0.0172938	0.0178147
					498	0.0179533	0.0203714	0.0179245	0.0160906	0.0183973	0.0168079	0.0247862	0.0201181	0.0215486	0.0170044	0.0159996	0.0174468	0.0179533
					499	0.0181091	0.0205332	0.0180708	0.0162405	0.0185257	0.016927	0.0249515	0.0202712	0.0217371	0.0171544	0.016162	0.017615	0.0181091
					500	0.0182484	0.0207106	0.0182269	0.016382	0.0186704	0.0170722	0.0251338	0.0204553	0.0219387	0.0173125	0.01633	0.017802	0.0182484
					501	0.0183924	0.020897	0.0184007	0.0165295	0.018831	0.0172191	0.0253193	0.0206526	0.022171	0.0174736	0.0165101	0.0179883	0.0183924
					502	0.0185554	0.0210923	0.0185803	0.0166883	0.0189865	0.0173713	0.025513	0.0208583	0.0224113	0.0176489	0.0167033	0.0181947	0.0185554
					503	0.0187295	0.021294	0.0187576	0.0168559	0.0191329	0.0175325	0.0257156	0.0210684	0.0226515	0.0178416	0.0169101	0.0184243	0.0187295
					504	0.0188718	0.0214965	0.018936	0.0170192	0.0193002	0.0177031	0.0259183	0.0212784	0.0229196	0.0180398	0.0171347	0.0186456	0.0188718
					505	0.0190206	0.0217074	0.0191284	0.0171987	0.0194576	0.0178658	0.026125	0.0214973	0.0231951	0.0182282	0.0173595	0.0188752	0.0190206
					506	0.0191823	0.0219238	0.0193342	0.0173841	0.0196098	0.0180238	0.0263355	0.0217225	0.0234736	0.0184153	0.0175845	0.0191137	0.0191823
					507	0.01935	0.0221444	0.0195468	0.0175615	0.0197705	0.018188	0.0265474	0.0219497	0.0237587	0.0186159	0.0178165	0.0193601	0.01935
					508	0.0195055	0.0223881	0.0197563	0.0177495	0.0199373	0.0183681	0.0267499	0.0221828	0.0240635	0.0188337	0.0180633	0.0196279	0.0195055
					509	0.0196588	0.0226432	0.0199696	0.0179356	0.020113	0.0185513	0.0269648	0.0224347	0.0243786	0.0190503	0.0183183	0.0198998	0.0196588
					510	0.0198142	0.0228928	0.020187	0.0181198	0.020292	0.0187331	0.0271885	0.0226962	0.0247017	0.0192629	0.0185769	0.0201683	0.0198142
					511	0.0199689	0.0231185	0.0204029	0.0183144	0.0204616	0.0189177	0.0273942	0.0229389	0.0250362	0.0194834	0.0188373	0.0204372	0.0199689
					512	0.0201153	0.023356	0.0206253	0.0185108	0.0206312	0.0190915	0.0276051	0.0231842	0.0253745	0.0197131	0.019106	0.0207161	0.0201153
					513	0.0202693	0.023599	0.0208504	0.0187088	0.0208075	0.019265	0.0278237	0.0234393	0.0257171	0.0199417	0.019385	0.0210087	0.0202693
					514	0.0204413	0.0238412	0.0210769	0.0189099	0.0209929	0.0194503	0.0280467	0.0237058	0.0260676	0.020166	0.0196733	0.0213114	0.0204413
					515	0.020616	0.0240966	0.0213168	0.0191136	0.0211783	0.0196508	0.0282637	0.0239744	0.0264289	0.0204065	0.0199645	0.0216032	0.020616
					516	0.0207858	0.0243569	0.0215556	0.0193324	0.0213647	0.0198555	0.0284885	0.0242512	0.0268028	0.0206519	0.0202611	0.0219088	0.0207858
					517	0.0209622	0.0246232	0.0217985	0.0195644	0.0215525	0.020059	0.0287252	0.0245366	0.0271882	0.0209081	0.0205685	0.0222317	0.0209622
					518	0.0211618	0.0248998	0.0220573	0.0197972	0.0217425	0.0202601	0.0289701	0.0248264	0.0275815	0.0211832	0.0208904	0.0225611	0.0211618
					519	0.0213537	0.0251789	0.0223114	0.0200123	0.0219404	0.0204617	0.029206	0.0251125	0.027985	0.0214304	0.021215	0.0228788	0.0213537
					520	0.0215302	0.0254444	0.0225545	0.0202197	0.0221318	0.0206684	0.0294221	0.0253932	0.0283815	0.0216787	0.0215243	0.0231942	0.0215302
					521	0.0216967	0.0256959	0.0227889	0.0204285	0.0223132	0.0208761	0.0296248	0.0256683	0.0287669	0.0219386	0.0218206	0.0235109	0.0216967
					522	0.0218721	0.0259559	0.0230265	0.0206426	0.0224994	0.0210694	0.029842	0.025939	0.0291571	0.0221856	0.0221341	0.0238214	0.0218721
					523	0.022045	0.0262147	0.0232718	0.0208631	0.0226894	0.0212606	0.0300564	0.0262128	0.0295653	0.0224375	0.0224522	0.0241377	0.022045
					524	0.0222123	0.026466	0.0235194	0.0210845	0.0228793	0.0214561	0.0302615	0.0264862	0.0299826	0.022694	0.0227768	0.0244613	0.0222123
					525	0.0223753	0.0267137	0.023766	0.0213034	0.0230661	0.0216564	0.0304588	0.0267587	0.030399	0.022953	0.0231112	0.0247903	0.0223753
					526	0.0225451	0.0269991	0.0240317	0.0215319	0.0232568	0.021846	0.0306723	0.0270565	0.0308269	0.0232242	0.0234519	0.0251206	0.0225451
					527	0.0227256	0.0272823	0.0242886	0.0217747	0.0234565	0.0220455	0.0308806	0.027357	0.0312789	0.0235045	0.0238062	0.0254631	0.0227256
					528	0.0229008	0.0275546	0.0245393	0.0220182	0.0236601	0.0222518	0.0310775	0.0276521	0.0317453	0.0237865	0.0241675	0.0258133	0.0229008
					529	0.0230443	0.0278335	0.0248102	0.022239	0.023856	0.022445	0.0312701	0.0279467	0.0322013	0.024062	0.0245208	0.0261558	0.0230443
					530	0.0232012	0.028095	0.0250706	0.0224627	0.0240482	0.0226328	0.0314486	0.0282281	0.0326413	0.0243212	0.0248693	0.026487	0.0232012
					531	0.0233596	0.0283551	0.0253182	0.0226884	0.0242345	0.0228192	0.0316258	0.0284981	0.0330811	0.0245801	0.0252135	0.0268107	0.0233596
					532	0.0235104	0.028627	0.0255637	0.0229162	0.0244181	0.0230066	0.0318114	0.0287693	0.0335389	0.0248514	0.0255634	0.0271393	0.0235104
					533	0.023661	0.0288893	0.0258239	0.0231479	0.0246067	0.0231822	0.0319929	0.029059	0.0340099	0.0251184	0.0259348	0.027487	0.023661
					534	0.0238131	0.0291542	0.0260819	0.0233753	0.0247969	0.0233639	0.0321776	0.0293558	0.0344807	0.0253855	0.0263035	0.0278244	0.0238131
					535	0.0239622	0.0294191	0.026336	0.023594	0.0249842	0.0235507	0.0323553	0.0296444	0.0349361	0.0256516	0.0266645	0.0281527	0.0239622
					536	0.0241029	0.0296775	0.0265894	0.0238044	0.0251648	0.0237332	0.0325159	0.0299127	0.0353692	0.0259135	0.02702	0.0284826	0.0241029
					537	0.0242384	0.0299291	0.0268294	0.0240207	0.0253398	0.0239019	0.0326876	0.030176	0.0358145	0.0261597	0.0273581	0.0287898	0.0242384
					538	0.0243725	0.0301801	0.0270678	0.0242395	0.0255104	0.0240641	0.0328516	0.03043	0.0362381	0.0264024	0.02769	0.0290899	0.0243725
					539	0.0245072	0.0304297	0.0273052	0.0244522	0.0256803	0.0242248	0.0330031	0.0306781	0.0366371	0.0266461	0.0280229	0.0293901	0.0245072
					540	0.0246401	0.0306642	0.0275231	0.0246427	0.0258544	0.0243829	0.0331572	0.0309327	0.0370487	0.0268818	0.0283526	0.0296801	0.0246401
					541	0.0247667	0.030894	0.0277464	0.0248286	0.026019	0.024535	0.0333197	0.0311791	0.037449	0.027107	0.0286772	0.0299624	0.0247667
					542	0.024887	0.0311213	0.0279702	0.0250142	0.0261745	0.0246796	0.0334753	0.0314158	0.0378338	0.0273256	0.0289864	0.030231	0.024887
					543	0.0250023	0.0313425	0.0281837	0.0251969	0.0263254	0.0248176	0.0336129	0.0316434	0.0381999	0.02754	0.0292725	0.0304815	0.0250023
					544	0.0251151	0.0315419	0.0283848	0.025363	0.026477	0.024956	0.0337583	0.0318589	0.0385295	0.0277409	0.0295405	0.0307241	0.0251151
					545	0.0252224	0.0317362	0.0285688	0.0255261	0.0266168	0.0250767	0.0338952	0.0320636	0.0388493	0.0279321	0.0297991	0.030951	0.0252224
					546	0.0253262	0.0319295	0.0287436	0.0256885	0.0267449	0.0251832	0.0340236	0.0322613	0.0391579	0.0281143	0.0300476	0.031164	0.0253262
					547	0.0254293	0.0321143	0.028922	0.0258425	0.0268695	0.0252907	0.0341528	0.0324533	0.0394333	0.0282843	0.0302775	0.0313677	0.0254293
					548	0.0255153	0.0322799	0.0290914	0.0259818	0.0270001	0.0253845	0.0342818	0.0326275	0.0396998	0.0284437	0.0304989	0.0315499	0.0255153
					549	0.0255929	0.0324294	0.0292484	0.0261117	0.02712	0.0254703	0.0344062	0.0327914	0.0399436	0.0285876	0.0307024	0.0317112	0.0255929
					550	0.0256703	0.03257	0.0293909	0.0262355	0.0272209	0.025553	0.0345235	0.0329482	0.0401558	0.0287154	0.0308804	0.0318569	0.0256703
					551	0.0257478	0.0327135	0.0295156	0.0263496	0.027317	0.0256299	0.034635	0.0330882	0.0403476	0.0288352	0.0310344	0.0319964	0.0257478
					552	0.0258207	0.0328389	0.0296305	0.026455	0.0274165	0.0256957	0.0347428	0.0332124	0.0405093	0.0289481	0.031177	0.0321199	0.0258207
					553	0.0258943	0.0329528	0.0297346	0.0265522	0.0275101	0.0257529	0.0348548	0.0333283	0.0406495	0.0290543	0.0313055	0.0322226	0.0258943
					554	0.0259736	0.0330673	0.029827	0.0266408	0.0275866	0.0258064	0.0349749	0.033442	0.0407778	0.0291515	0.0314123	0.0323044	0.0259736
					555	0.0260426	0.0331705	0.0299315	0.0267205	0.027667	0.025855	0.0350792	0.0335416	0.0408791	0.0292342	0.0315037	0.0323761	0.0260426
					556	0.0261151	0.0332606	0.0300226	0.0267891	0.027739	0.0258973	0.0351762	0.0336229	0.040947	0.0293002	0.0315791	0.032433	0.0261151
					557	0.0261925	0.0333399	0.0300915	0.02685	0.0278005	0.025934	0.0352698	0.0336912	0.0409852	0.0293519	0.0316382	0.0324726	0.0261925
					558	0.026261	0.0334126	0.0301492	0.0269114	0.0278605	0.0259681	0.0353561	0.0337589	0.0410069	0.0293959	0.0316798	0.0324955	0.026261
					559	0.0263251	0.0334732	0.0302032	0.0269602	0.0279167	0.0259991	0.0354425	0.0338118	0.0410121	0.0294371	0.0316956	0.0325056	0.0263251
					560	0.0263824	0.033528	0.0302519	0.0269952	0.027968	0.0260257	0.0355215	0.0338563	0.0409964	0.0294687	0.031703	0.032509	0.0263824
					561	0.0264318	0.0335806	0.0302919	0.0270224	0.0280136	0.0260448	0.0355891	0.0338954	0.0409585	0.0294854	0.0317126	0.0325061	0.0264318
					562	0.0264792	0.0336203	0.0303213	0.0270596	0.028052	0.0260471	0.0356598	0.0339072	0.0409092	0.0294948	0.0316983	0.0324799	0.0264792
					563	0.0265096	0.0336504	0.0303461	0.0270803	0.028083	0.0260486	0.0357177	0.0339188	0.040849	0.0294979	0.0316686	0.0324527	0.0265096
					564	0.0265344	0.0336757	0.0303634	0.0270858	0.0281086	0.0260501	0.0357695	0.0339327	0.0407726	0.0294937	0.0316295	0.03242	0.0265344
					565	0.0265732	0.0336983	0.0303665	0.0270912	0.0281313	0.0260439	0.03583	0.0339368	0.0406734	0.0294784	0.0315839	0.0323646	0.0265732
					566	0.0265942	0.0336917	0.0303691	0.0270941	0.0281439	0.0260297	0.0358762	0.0339233	0.0405634	0.0294452	0.0315146	0.0323005	0.0265942
					567	0.0265955	0.0336742	0.0303544	0.0270797	0.0281458	0.0260059	0.0359124	0.033894	0.0404415	0.029401	0.03143	0.0322248	0.0265955
					568	0.0265809	0.0336534	0.0303175	0.0270434	0.0281396	0.0259709	0.0359427	0.0338542	0.0403043	0.029348	0.0313354	0.0321344	0.0265809
					569	0.026557	0.0336125	0.0302777	0.0269987	0.0281319	0.0259225	0.035967	0.0338125	0.0401476	0.0292778	0.0312269	0.0320281	0.026557
					570	0.0265319	0.0335546	0.0302163	0.0269357	0.028109	0.0258651	0.0359803	0.0337512	0.039966	0.0291999	0.0310996	0.0319085	0.0265319
					571	0.0265033	0.0334938	0.030148	0.0268732	0.0280819	0.0258077	0.0359989	0.033681	0.0397735	0.0291202	0.0309592	0.0317859	0.0265033
					572	0.0264584	0.0334317	0.0300817	0.0268181	0.028053	0.0257475	0.0360231	0.0336052	0.0395695	0.0290329	0.0308051	0.0316565	0.0264584
					573	0.0264118	0.0333721	0.0300243	0.0267462	0.0280147	0.0256786	0.0360399	0.0335252	0.039339	0.0289451	0.0306531	0.0315106	0.0264118
					574	0.026355	0.0333056	0.029949	0.0266679	0.0279738	0.0256075	0.0360477	0.03344	0.039106	0.0288474	0.0304951	0.0313575	0.026355
					575	0.0262857	0.0332265	0.0298516	0.0265903	0.0279289	0.0255324	0.036048	0.0333444	0.0388699	0.0287348	0.030325	0.0311998	0.0262857
					576	0.026207	0.033133	0.0297478	0.0265173	0.0278731	0.0254459	0.0360434	0.0332324	0.0386152	0.0286089	0.0301416	0.0310363	0.026207
					577	0.0261014	0.0330212	0.0296462	0.0264291	0.0278182	0.0253448	0.0360182	0.033114	0.0383461	0.0284811	0.0299478	0.0308628	0.0261014
					578	0.0259875	0.0329032	0.0295392	0.0263327	0.0277574	0.0252347	0.0359839	0.0329931	0.0380716	0.0283442	0.0297493	0.030683	0.0259875
					579	0.0258746	0.0327851	0.0294199	0.0262333	0.0276866	0.0251218	0.0359487	0.0328678	0.0377966	0.0281956	0.0295486	0.0304991	0.0258746
					580	0.025742	0.0326559	0.0292881	0.0261229	0.0276152	0.025013	0.0359037	0.0327279	0.0375197	0.0280524	0.0293417	0.0303078	0.025742
					581	0.0255854	0.0325159	0.0291575	0.0259977	0.0275276	0.0248823	0.0358317	0.0325849	0.0372379	0.0278926	0.0291318	0.0301187	0.0255854
					582	0.0254142	0.03237	0.0290272	0.0258616	0.0274347	0.0247452	0.0357493	0.0324396	0.0369533	0.0277279	0.0289216	0.0299275	0.0254142
					583	0.0252342	0.0322135	0.0288809	0.0257143	0.0273445	0.024617	0.0356691	0.0322795	0.0366603	0.0275681	0.0287042	0.0297185	0.0252342
					584	0.0250496	0.0320476	0.0287164	0.0255709	0.0272483	0.0244647	0.0355719	0.032112	0.0363818	0.0273945	0.0284827	0.0295113	0.0250496
					585	0.0248485	0.0318633	0.0285553	0.0254141	0.0271431	0.0243051	0.0354653	0.0319416	0.0360969	0.0272151	0.0282548	0.0293044	0.0248485
					586	0.0246332	0.031665	0.0284006	0.0252454	0.0270311	0.0241474	0.0353541	0.0317684	0.0358006	0.0270361	0.0280283	0.0290975	0.0246332
					587	0.0244215	0.0314726	0.0282301	0.0250883	0.0269199	0.0239863	0.035237	0.0315869	0.0355077	0.0268573	0.0278201	0.0288922	0.0244215
					588	0.0242045	0.031281	0.0280565	0.0249246	0.0268092	0.0238257	0.0351201	0.0314121	0.0352292	0.026679	0.0276026	0.0286829	0.0242045
					589	0.0239707	0.031074	0.0278724	0.0247534	0.0266964	0.0236576	0.0349926	0.0312358	0.0349476	0.0264904	0.0273752	0.028466	0.0239707
					590	0.0237225	0.0308523	0.0276803	0.0245815	0.0265801	0.0234791	0.0348495	0.0310526	0.0346543	0.0262924	0.0271502	0.0282474	0.0237225
					591	0.0234861	0.0306619	0.0275107	0.0244072	0.026456	0.0232955	0.0347137	0.0308713	0.0343643	0.0261149	0.0269304	0.0280375	0.0234861
					592	0.0232292	0.0304768	0.0273477	0.0242438	0.0263316	0.0231109	0.0345726	0.0306929	0.0340955	0.0259333	0.0267174	0.0278411	0.0232292
					593	0.0229542	0.0302786	0.0271777	0.0240848	0.0262069	0.0229211	0.0344187	0.0305112	0.0338381	0.0257449	0.0265081	0.0276465	0.0229542
					594	0.0226799	0.0300566	0.0269906	0.0239135	0.0260761	0.022719	0.0342461	0.030317	0.0335719	0.0255583	0.0262986	0.0274376	0.0226799
					595	0.0223733	0.0298163	0.0267852	0.023719	0.0259261	0.0225087	0.0340516	0.0301122	0.0333009	0.0253579	0.0260806	0.0272263	0.0223733
					596	0.0220293	0.0295555	0.0265669	0.0235116	0.0257572	0.0222743	0.0338274	0.0298931	0.0330139	0.025141	0.0258468	0.0270027	0.0220293
					597	0.0216486	0.0292717	0.0263377	0.0232965	0.0255748	0.0220123	0.0335735	0.0296565	0.0327121	0.0249071	0.0255986	0.0267635	0.0216486
					598	0.0212261	0.0289568	0.026089	0.0230634	0.0253855	0.0217356	0.0332984	0.0293958	0.0324133	0.024652	0.0253458	0.026514	0.0212261
					599	0.0208022	0.0286378	0.0258317	0.0228056	0.0251858	0.0214512	0.0330004	0.0291325	0.0321033	0.0243979	0.0250892	0.026259	0.0208022
					600	0.0203922	0.0283242	0.025575	0.0225468	0.0249837	0.0211689	0.0327031	0.0288738	0.0317912	0.0241487	0.0248306	0.0260126	0.0203922
					601	0.0200043	0.0280164	0.025325	0.0223095	0.0247868	0.0208974	0.0324246	0.0286188	0.031486	0.0239022	0.0245725	0.0257793	0.0200043
					602	0.0196876	0.0277422	0.0251106	0.0220988	0.024622	0.0206683	0.0321718	0.0283933	0.0312118	0.0236915	0.0243587	0.0255502	0.0196876
					603	0.0194251	0.0275119	0.0249215	0.0219266	0.024478	0.0204752	0.0319658	0.0281934	0.0309618	0.023505	0.0241522	0.0253453	0.0194251
					604	0.019218	0.0273288	0.0247565	0.0217854	0.0243537	0.0203137	0.0318084	0.0280206	0.0307321	0.0233389	0.0239557	0.0251682	0.019218
					605	0.0190743	0.0271823	0.0246175	0.0216504	0.0242529	0.0201779	0.0316821	0.027876	0.030517	0.0231926	0.0237969	0.0250054	0.0190743
					606	0.0189517	0.0270258	0.0244921	0.0215302	0.0241624	0.0200634	0.0315788	0.027741	0.0303133	0.023063	0.0236443	0.0248633	0.0189517
					607	0.0188522	0.0268857	0.0243811	0.0214227	0.0240807	0.0199652	0.0314876	0.0276167	0.030115	0.0229409	0.0234924	0.0247213	0.0188522
					608	0.0187753	0.0267732	0.0242784	0.0213264	0.0240065	0.0198763	0.0313998	0.0275041	0.0299188	0.0228207	0.0233427	0.0245689	0.0187753
					609	0.0186995	0.0266368	0.0241563	0.0212447	0.0239324	0.0197823	0.0313079	0.0273966	0.0297243	0.0227044	0.0232029	0.0244217	0.0186995
					610	0.0186113	0.0265171	0.0240414	0.021142	0.0238584	0.0196994	0.0312219	0.0272756	0.0295265	0.0225889	0.0230565	0.0242931	0.0186113
					611	0.0185253	0.0264054	0.0239427	0.0210359	0.023787	0.0196266	0.0311464	0.0271555	0.0293365	0.0224801	0.0229147	0.024174	0.0185253
					612	0.0184537	0.0262703	0.023847	0.0209486	0.0237125	0.0195468	0.0310678	0.027047	0.0291535	0.0223736	0.0227829	0.0240389	0.0184537
					613	0.0183874	0.026151	0.023738	0.0208645	0.0236517	0.0194583	0.0309796	0.0269406	0.028972	0.0222604	0.0226458	0.0239107	0.0183874
					614	0.0183048	0.0260245	0.0236315	0.0207809	0.0235922	0.0193739	0.0308979	0.0268424	0.0288059	0.0221581	0.0225128	0.023788	0.0183048
					615	0.0182124	0.0258917	0.0235341	0.0206986	0.023529	0.0192996	0.0308239	0.0267536	0.0286514	0.0220662	0.0223903	0.0236709	0.0182124
					616	0.018145	0.0257807	0.0234395	0.02062	0.0234659	0.0192313	0.0307419	0.0266684	0.028485	0.0219632	0.0222787	0.0235612	0.018145
					617	0.018078	0.0256804	0.0233578	0.0205366	0.0234073	0.0191656	0.0306609	0.0265752	0.0283414	0.0218722	0.0221626	0.0234589	0.018078
					618	0.0180052	0.0255772	0.0232819	0.02046	0.0233572	0.0191005	0.0305893	0.0264901	0.0282154	0.0217942	0.0220643	0.0233715	0.0180052
					619	0.0179277	0.0254669	0.0232045	0.020398	0.0233146	0.0190356	0.0305282	0.0264249	0.0280987	0.0217249	0.0219945	0.0232999	0.0179277
					620	0.0178558	0.0253687	0.0231249	0.020337	0.0232672	0.0189704	0.0304626	0.0263657	0.0280026	0.0216608	0.0219145	0.023226	0.0178558
					621	0.0177876	0.0252893	0.0230647	0.020292	0.0232301	0.0189202	0.030401	0.0263093	0.027908	0.0216016	0.0218465	0.0231698	0.0177876
					622	0.0177243	0.0252203	0.0230171	0.020251	0.023203	0.0188773	0.0303417	0.0262587	0.0278222	0.0215461	0.0217908	0.0231278	0.0177243
					623	0.0176666	0.0251477	0.0229638	0.0201946	0.0231776	0.0188261	0.0302809	0.0262201	0.0277632	0.0214946	0.0217394	0.0230869	0.0176666
					624	0.0176017	0.0250783	0.0229192	0.020154	0.0231502	0.0187903	0.0302377	0.0261929	0.0277193	0.0214608	0.021698	0.0230525	0.0176017
					625	0.0175463	0.0250181	0.022879	0.0201267	0.0231233	0.0187582	0.030184	0.0261671	0.0276878	0.0214329	0.0216731	0.0230285	0.0175463
					626	0.017504	0.0249651	0.0228438	0.0201054	0.0231058	0.0187251	0.0301233	0.0261422	0.027664	0.0214047	0.0216622	0.0230164	0.017504
					627	0.0174565	0.0249062	0.0228229	0.0200815	0.023113	0.0186994	0.0301048	0.0261301	0.0276392	0.0213803	0.0216507	0.0230135	0.0174565
					628	0.0174167	0.0248596	0.0228002	0.0200541	0.0231009	0.0186795	0.0300731	0.0261201	0.0276277	0.0213638	0.0216387	0.0230046	0.0174167
					629	0.0173744	0.0248228	0.0227842	0.0200351	0.0230847	0.0186601	0.0300328	0.0261192	0.027629	0.0213574	0.0216355	0.0230091	0.0173744
					630	0.0173228	0.0247922	0.0227827	0.0200339	0.0230864	0.0186399	0.0300012	0.026134	0.0276434	0.0213601	0.0216509	0.0230407	0.0173228
					631	0.0172825	0.0247774	0.0227774	0.0200399	0.0230926	0.0186323	0.0299805	0.0261543	0.0276874	0.0213606	0.0216865	0.0230592	0.0172825
					632	0.0172522	0.0247629	0.0227816	0.020045	0.023099	0.018631	0.0299634	0.0261815	0.02774	0.0213693	0.021719	0.0231049	0.0172522
					633	0.0172198	0.0247541	0.0227996	0.0200553	0.0231069	0.0186333	0.0299449	0.0262145	0.027801	0.0213937	0.02176	0.0231736	0.0172198
					634	0.0171713	0.0247657	0.022829	0.0200826	0.0231215	0.0186397	0.0299245	0.0262525	0.0278815	0.0214365	0.021837	0.0232368	0.0171713
					635	0.0171421	0.0247702	0.0228604	0.0201009	0.0231507	0.018655	0.0299198	0.0263024	0.027964	0.0214777	0.0219026	0.0233135	0.0171421
					636	0.0171171	0.0247829	0.0228978	0.0201306	0.0231829	0.0186773	0.0299224	0.0263705	0.0280677	0.0215215	0.0219752	0.0233969	0.0171171
					637	0.0170853	0.0248053	0.0229421	0.0201736	0.023211	0.0187016	0.0299239	0.0264488	0.028195	0.0215728	0.0220627	0.0234838	0.0170853
					638	0.0170517	0.0248093	0.0229868	0.0201937	0.0232382	0.0187208	0.0299218	0.0265087	0.0283171	0.0216335	0.0221452	0.0235821	0.0170517
					639	0.017024	0.0248186	0.0230316	0.0202256	0.0232739	0.0187342	0.0299253	0.0265696	0.028437	0.0216884	0.0222399	0.0236823	0.017024
					640	0.0170011	0.0248381	0.0230748	0.0202688	0.0233087	0.0187506	0.0299317	0.0266373	0.0285617	0.0217398	0.0223335	0.0237842	0.0170011
					641	0.0169762	0.024862	0.0231128	0.0203098	0.0233317	0.0187757	0.0299343	0.0267098	0.0286911	0.0217918	0.0224094	0.0238862	0.0169762
					642	0.016933	0.0248667	0.0231391	0.0203304	0.0233533	0.0187906	0.0299272	0.0267782	0.0287988	0.0218368	0.0224845	0.0239761	0.016933
					643	0.0168859	0.024864	0.0231689	0.0203475	0.0233793	0.0188041	0.0299271	0.0268328	0.0288999	0.0218745	0.0225628	0.0240569	0.0168859
					644	0.0168425	0.0248622	0.0231974	0.0203637	0.0234024	0.0188147	0.0299324	0.0268763	0.0289951	0.0219037	0.0226314	0.0241292	0.0168425
					645	0.0168028	0.0248628	0.0232058	0.0203713	0.0234082	0.0188145	0.0299274	0.0269199	0.0290734	0.0219227	0.0226696	0.0241922	0.0168028
					646	0.0167549	0.0248297	0.0232061	0.0203753	0.0234252	0.0188256	0.0299065	0.0269598	0.0291357	0.0219337	0.0227261	0.0242502	0.0167549
					647	0.0167119	0.0247949	0.0232063	0.0203723	0.0234397	0.0188222	0.0298893	0.0269865	0.02919	0.0219412	0.0227746	0.0243022	0.0167119
					648	0.0166716	0.024771	0.0232039	0.0203607	0.023437	0.0187939	0.0298777	0.0269954	0.0292335	0.0219453	0.0227914	0.0243421	0.0166716
					649	0.0165919	0.0247096	0.0231774	0.0203477	0.0234156	0.0187772	0.0298305	0.0269953	0.0292418	0.0219391	0.0227832	0.0243577	0.0165919
					650	0.0165158	0.0246373	0.0231329	0.020305	0.0233829	0.0187417	0.0297653	0.0269778	0.0292258	0.0219086	0.0227612	0.0243517	0.0165158
					651	0.0164329	0.0245544	0.0230788	0.0202466	0.0233411	0.0186853	0.0296959	0.0269412	0.029189	0.0218569	0.0227245	0.0243296	0.0164329
					652	0.0163183	0.0244497	0.0230151	0.02019	0.0232878	0.0186122	0.0296201	0.0268841	0.0291278	0.0217888	0.0226672	0.0242934	0.0163183
					653	0.0161754	0.0243122	0.022908	0.020104	0.0232125	0.0185129	0.029479	0.0267993	0.029018	0.0216898	0.0225895	0.0242228	0.0161754
					654	0.0160277	0.0241477	0.022777	0.019983	0.0231135	0.0184016	0.0293187	0.026694	0.028885	0.0215698	0.0224886	0.0241304	0.0160277
					655	0.0158606	0.0239448	0.02262	0.0198317	0.0229921	0.0182697	0.0291435	0.0265575	0.0287183	0.0214224	0.0223481	0.024007	0.0158606
					656	0.0156328	0.0236815	0.0224182	0.0196649	0.0228538	0.0180908	0.0289217	0.0263646	0.0284738	0.0212282	0.0221402	0.0238235	0.0156328
					657	0.015387	0.0233614	0.0221707	0.019425	0.0226601	0.0178546	0.0286382	0.0261079	0.0281127	0.0209727	0.021862	0.0235554	0.015387
					658	0.0151494	0.0230328	0.0218981	0.0191658	0.0224549	0.0176189	0.0283583	0.0258258	0.0277037	0.02069	0.0215478	0.0232525	0.0151494
					659	0.0149202	0.0227059	0.0216053	0.0189152	0.022255	0.0174016	0.0281011	0.0255281	0.0272732	0.0203949	0.021205	0.0229338	0.0149202
					660	0.0147102	0.0223676	0.0213056	0.0186603	0.022034	0.0171727	0.0278308	0.0251998	0.0267937	0.0200954	0.0208224	0.0225788	0.0147102
					661	0.01452	0.02202	0.0209988	0.0183848	0.0218029	0.0169365	0.0275685	0.0248675	0.0262711	0.0197812	0.0204361	0.0221953	0.01452
					662	0.0143503	0.0216693	0.0206781	0.0181045	0.0215754	0.016707	0.0273182	0.0245299	0.025727	0.0194543	0.0200376	0.0217968	0.0143503
					663	0.0141935	0.0213146	0.0203346	0.0178353	0.0213566	0.0164907	0.0270722	0.0241719	0.0251702	0.0191148	0.0196003	0.0213875	0.0141935
					664	0.0140309	0.0209546	0.0200107	0.0175588	0.0211277	0.0162569	0.026833	0.0238121	0.0245692	0.0187728	0.0191509	0.0209542	0.0140309
					665	0.013872	0.0205985	0.0196834	0.0172774	0.020896	0.0160335	0.0265997	0.0234407	0.0239823	0.0184301	0.0187066	0.0205266	0.013872
					666	0.0137256	0.0202613	0.0193569	0.0170025	0.0206702	0.0158302	0.0263754	0.0230771	0.023431	0.0180935	0.0182785	0.0201168	0.0137256
					667	0.0135948	0.0199575	0.0190608	0.0167497	0.0204567	0.0156336	0.026165	0.0227634	0.0228921	0.0177712	0.0178687	0.0197139	0.0135948
					668	0.0134705	0.0196634	0.0187733	0.0165071	0.0202557	0.0154317	0.0259728	0.0224376	0.0224051	0.0174774	0.0174949	0.0193416	0.0134705
					669	0.0133507	0.0193863	0.0185148	0.01629	0.0200726	0.0152508	0.025805	0.0221428	0.0219634	0.0172088	0.0171548	0.0190073	0.0133507
					670	0.0132396	0.019139	0.0182955	0.0161047	0.0199121	0.0151036	0.025661	0.0219064	0.021559	0.0169637	0.0168469	0.0187132	0.0132396
					671	0.0131614	0.0189509	0.0180967	0.0159362	0.0197898	0.0149615	0.0255383	0.0216871	0.0212277	0.0167678	0.0166012	0.0184774	0.0131614
					672	0.0130848	0.0187751	0.0179234	0.0157903	0.0196758	0.0148447	0.0254242	0.0215073	0.0209541	0.0166004	0.01639	0.018273	0.0130848
					673	0.0130056	0.0186152	0.0177801	0.015669	0.0195699	0.0147557	0.0253245	0.0213651	0.0207256	0.0164501	0.0162071	0.0180936	0.0130056
					674	0.0129315	0.0184873	0.0176665	0.0155699	0.0194821	0.0146834	0.0252477	0.0212462	0.0205271	0.0163121	0.0160519	0.0179397	0.0129315
					675	0.0128798	0.0183744	0.0175731	0.0154903	0.0194154	0.014603	0.0251876	0.0211535	0.0203602	0.0162142	0.0159259	0.0178237	0.0128798
					676	0.012829	0.0182802	0.0174914	0.015424	0.0193741	0.0145337	0.025142	0.0210755	0.0202302	0.0161413	0.0158349	0.0177362	0.012829
					677	0.0127806	0.0182144	0.0174273	0.0153728	0.0193489	0.0144873	0.0251082	0.0210145	0.0201421	0.0160852	0.0157735	0.0176778	0.0127806
					678	0.0127604	0.0181889	0.0174003	0.0153462	0.0193182	0.0144628	0.0250829	0.0209872	0.020099	0.016048	0.0157256	0.0176593	0.0127604
					679	0.0127275	0.0181898	0.017399	0.0153447	0.0193137	0.0144553	0.0250734	0.0210169	0.0201154	0.0160533	0.0157537	0.0176758	0.0127275
					680	0.0127053	0.0182232	0.0174398	0.0153766	0.0193456	0.0144765	0.0250976	0.0210892	0.0202017	0.0161027	0.0158391	0.017748	0.0127053
					681	0.01271	0.0182989	0.0175326	0.0154461	0.0194112	0.0145289	0.0251585	0.0211965	0.0203673	0.0161923	0.0159651	0.0178905	0.01271
					682	0.0127182	0.0184451	0.0176735	0.0155568	0.0195056	0.014595	0.0252421	0.0213896	0.0206428	0.0163308	0.0161758	0.0181074	0.0127182
					683	0.01275	0.0186374	0.0178783	0.0157242	0.0196416	0.014705	0.0253607	0.0216429	0.0210152	0.016542	0.0164716	0.0184098	0.01275
					684	0.0127983	0.0188776	0.018134	0.0159366	0.019821	0.0148568	0.025513	0.0219624	0.0214912	0.0168185	0.0168483	0.0187927	0.0127983
					685	0.0128487	0.0191723	0.0184189	0.0161718	0.0200356	0.0150347	0.0256926	0.0223553	0.0220748	0.0171384	0.0172954	0.0192432	0.0128487
					686	0.0129238	0.0195248	0.0187809	0.0164505	0.0202756	0.0152585	0.025926	0.022806	0.0227726	0.0175256	0.0178452	0.0198052	0.0129238
					687	0.0130177	0.0199533	0.0192255	0.0168164	0.0205773	0.0155295	0.0262026	0.0233646	0.0236598	0.0180043	0.0185433	0.0205122	0.0130177
					688	0.0130915	0.0204076	0.0197027	0.0172301	0.0209119	0.0158103	0.0264764	0.0239877	0.0246707	0.0185253	0.0193225	0.0212911	0.0130915
					689	0.0130921	0.0208007	0.0201432	0.0175783	0.0211942	0.0160507	0.0266999	0.024562	0.0256344	0.0189972	0.0200369	0.0220051	0.0130921
					690	0.0130948	0.021197	0.0205808	0.017921	0.0214819	0.0162844	0.0268889	0.0251437	0.0266379	0.0194903	0.0207825	0.022753	0.0130948
					691	0.0130916	0.0216039	0.0210277	0.0182675	0.021768	0.0165169	0.0270719	0.0257239	0.0277035	0.0199955	0.0215656	0.0235409	0.0130916
					692	0.0130668	0.0219986	0.0214703	0.0186095	0.0220378	0.0167406	0.0272499	0.026281	0.0288014	0.0204861	0.022357	0.0243364	0.0130668
					693	0.0130268	0.0223487	0.0218832	0.0189538	0.0223137	0.0169545	0.027377	0.0268387	0.0298988	0.0209702	0.0231457	0.0251194	0.0130268
					694	0.012959	0.0226707	0.0222784	0.0192654	0.0225651	0.01714	0.0274893	0.0273819	0.0310052	0.02144	0.0239235	0.0259005	0.012959
					695	0.0128698	0.0229546	0.0226417	0.019528	0.0227774	0.0172931	0.0275712	0.0278758	0.0320697	0.0218685	0.0246591	0.0266407	0.0128698
					696	0.012772	0.0231834	0.0229492	0.0197402	0.0229481	0.0174151	0.0275945	0.0282864	0.0330244	0.0222275	0.0253155	0.0272895	0.012772
					697	0.0126444	0.0233543	0.0231819	0.0199033	0.0230833	0.0174812	0.0275727	0.0286281	0.0338833	0.0225242	0.0258822	0.0278638	0.0126444
					698	0.012503	0.0234671	0.0233611	0.0200326	0.0231832	0.0175154	0.0275238	0.0289214	0.0346509	0.0227653	0.0263812	0.0283649	0.012503
					699	0.0123463	0.0235291	0.0235043	0.0201332	0.0232505	0.0175256	0.027451	0.0291669	0.0353412	0.0229607	0.0268309	0.0288043	0.0123463
					700	0.012165	0.0235485	0.0236106	0.0201907	0.0232846	0.0175002	0.027346	0.0293278	0.0359324	0.0231082	0.0272086	0.0291709	0.012165
					701	0.011981	0.0235216	0.0236376	0.0201904	0.0232759	0.0174439	0.0271995	0.029431	0.0364174	0.023207	0.0275018	0.0294716	0.011981
					702	0.011791	0.0234522	0.0236077	0.0201445	0.0232351	0.0173561	0.0270098	0.0294789	0.0367917	0.0232501	0.0277211	0.0296939	0.011791
					703	0.01159	0.0233464	0.0235495	0.0200689	0.0231706	0.0172393	0.0267877	0.0294721	0.0370639	0.0232372	0.0278771	0.0298363	0.01159
					704	0.0113777	0.0232062	0.0234645	0.0199672	0.0230711	0.0170994	0.0265595	0.0294134	0.0372662	0.0231795	0.0279634	0.0299303	0.0113777
					705	0.0111553	0.0230393	0.0233502	0.0198347	0.0229467	0.0169413	0.0263016	0.0293256	0.0374018	0.0230925	0.0280027	0.0299663	0.0111553
					706	0.0109186	0.0228347	0.023201	0.0196772	0.0228007	0.0167601	0.0260177	0.0292053	0.0374731	0.0229764	0.0279999	0.0299537	0.0109186
					707	0.0106709	0.0225865	0.0230146	0.0195023	0.0226368	0.0165544	0.0257219	0.0290415	0.0374778	0.0228272	0.0279515	0.0299034	0.0106709
					708	0.0104268	0.0223257	0.0227987	0.0192857	0.0224532	0.0163359	0.0253779	0.0288316	0.0374226	0.0226416	0.0278593	0.0298001	0.0104268
					709	0.0101677	0.0220385	0.0225457	0.019036	0.0222381	0.0160928	0.0250087	0.0285888	0.0372999	0.0224249	0.0277238	0.0296698	0.0101677
					710	0.00989116	0.0217164	0.0222587	0.0187596	0.0219895	0.0158243	0.02462	0.0283139	0.0371133	0.0221778	0.0275495	0.0295059	0.00989116
					711	0.0096108	0.0213612	0.0219518	0.0184601	0.0217182	0.0155415	0.0242005	0.0279992	0.0368831	0.0218992	0.0273476	0.0292775	0.0096108
					712	0.00931777	0.0209746	0.0216013	0.0181403	0.021432	0.0152353	0.023758	0.0276394	0.0365933	0.0215854	0.0271004	0.0290165	0.00931777
					713	0.00901725	0.0205685	0.0212167	0.0177951	0.0211185	0.0149082	0.023292	0.0272481	0.036254	0.0212476	0.0268087	0.0287259	0.00901725
					714	0.00871765	0.0201514	0.0208155	0.0174261	0.0207815	0.0145703	0.0228085	0.0268399	0.0358744	0.0208947	0.026487	0.0284058	0.00871765
					715	0.00842007	0.0197078	0.0204092	0.0170433	0.0204638	0.0142362	0.0223185	0.0264117	0.0354394	0.0205136	0.0261644	0.0280509	0.00842007
					716	0.00814827	0.0192789	0.020007	0.0166633	0.0201406	0.0139225	0.0218407	0.0259897	0.03501	0.0201419	0.0258515	0.0277121	0.00814827
					717	0.00788075	0.0188335	0.0195729	0.0162677	0.0197857	0.0135995	0.0213451	0.0255417	0.0345549	0.0197469	0.0255173	0.0273526	0.00788075
					718	0.00760162	0.0183523	0.0190927	0.0158551	0.0194015	0.0132467	0.0208217	0.0250492	0.0340391	0.0193033	0.0251376	0.0269303	0.00760162
					719	0.00730958	0.0178519	0.0185935	0.0154014	0.0189862	0.0128746	0.0202527	0.0245367	0.0334773	0.018838	0.0247065	0.0264788	0.00730958
					720	0.00699403	0.017339	0.0180688	0.014933	0.0185271	0.0124711	0.019656	0.0239619	0.0328378	0.0183539	0.0242129	0.0259633	0.00699403
					721	0.00671229	0.0168804	0.0175897	0.014511	0.018098	0.0120985	0.0191154	0.0234027	0.032208	0.0179083	0.0237344	0.0254641	0.00671229
					722	0.00649376	0.0164779	0.0171726	0.0141205	0.0177334	0.0117845	0.0186362	0.022912	0.0316371	0.0175011	0.023305	0.0250345	0.00649376
					723	0.00626883	0.0160566	0.0167488	0.0137253	0.0173841	0.0114721	0.0181683	0.0224523	0.0310947	0.0171012	0.0228977	0.0246015	0.00626883
					724	0.00602924	0.0155915	0.0162748	0.0132962	0.0169843	0.0111345	0.0176584	0.0219332	0.0304792	0.0166573	0.0224436	0.0241214	0.00602924
					725	0.00579913	0.0151255	0.0157829	0.012864	0.0165454	0.0107957	0.017132	0.0213635	0.0297972	0.016191	0.0219523	0.0236181	0.00579913
					726	0.00555228	0.0146439	0.0152732	0.01241	0.0161017	0.0104464	0.0165851	0.0207982	0.0290995	0.0157152	0.0214454	0.0230698	0.00555228
					727	0.00530785	0.014161	0.0147477	0.0119721	0.0156389	0.0100714	0.0160265	0.020218	0.0283506	0.0152224	0.0209061	0.0224953	0.00530785
					728	0.00506049	0.0136537	0.014188	0.0115072	0.0151403	0.0096768	0.0154376	0.0195783	0.0275351	0.0146991	0.0203212	0.02188	0.00506049
					729	0.00480605	0.0131111	0.0135888	0.0109778	0.0146059	0.00927985	0.0148145	0.0188647	0.0266653	0.0141439	0.0196955	0.0212172	0.00480605
					730	0.0045451	0.012562	0.0129567	0.0104235	0.0140492	0.00886037	0.0141813	0.0181477	0.0257452	0.0135507	0.0190343	0.0205066	0.0045451
					731	0.00430414	0.0120107	0.0123381	0.00988158	0.0134924	0.0084445	0.013532	0.0174173	0.0247998	0.0129612	0.0183705	0.019786	0.00430414
					732	0.00409202	0.0115006	0.0117741	0.00939076	0.0129684	0.00806126	0.0129177	0.0167238	0.0239074	0.0124169	0.0177471	0.019115	0.00409202
					733	0.00389584	0.0110681	0.01127	0.00896157	0.0124915	0.00772109	0.0123922	0.0161228	0.0231334	0.0119298	0.0171827	0.0185272	0.00389584
					734	0.00373096	0.0107011	0.01084	0.00860622	0.0120963	0.00744715	0.0119599	0.0156226	0.0224754	0.0115336	0.0167159	0.018023	0.00373096
					735	0.00359694	0.0103893	0.0104815	0.00829647	0.011768	0.00721374	0.011593	0.0151965	0.0219142	0.0111932	0.0163208	0.0175974	0.00359694
					736	0.00348902	0.0101289	0.0101884	0.00802768	0.0114923	0.00701387	0.0112807	0.0148332	0.0214421	0.0108957	0.0159864	0.0172478	0.00348902
					737	0.00339498	0.00991815	0.0099429	0.0078319	0.0112584	0.00687269	0.0110362	0.0145437	0.0210628	0.0106679	0.0157277	0.0169668	0.00339498
					738	0.00332562	0.00976196	0.00975748	0.00767447	0.0110793	0.00675312	0.0108415	0.0143189	0.0207691	0.0104897	0.0155212	0.0167431	0.00332562
					739	0.00328028	0.00964189	0.00962118	0.00755977	0.0109489	0.00665151	0.0106891	0.0141477	0.0205428	0.0103546	0.0153583	0.0165719	0.00328028
					740	0.00325122	0.00954186	0.00951913	0.00748943	0.0108545	0.00657466	0.0105745	0.0140202	0.0203704	0.0102586	0.0152365	0.0164484	0.00325122
					741	0.00321541	0.00946919	0.00943784	0.00741307	0.0107762	0.00652507	0.0104832	0.0139236	0.0202535	0.0101891	0.0151518	0.0163515	0.00321541
					742	0.00319033	0.00941029	0.00938103	0.00735683	0.0107135	0.00649198	0.0104183	0.0138539	0.0201568	0.0101277	0.0150809	0.0162798	0.00319033
					743	0.00317469	0.00936649	0.00933633	0.00731709	0.0106643	0.0064617	0.01037	0.0137996	0.0200777	0.0100788	0.0150201	0.0162286	0.00317469
					744	0.00315761	0.00934264	0.00928739	0.00727581	0.0106261	0.00642352	0.0103237	0.013748	0.0200271	0.0100543	0.0149761	0.0161895	0.00315761
					745	0.00314567	0.00930999	0.00926461	0.00724746	0.0106072	0.0063999	0.0102966	0.0137166	0.0199762	0.0100242	0.0149451	0.0161523	0.00314567
					746	0.00313618	0.00928066	0.00924501	0.00722755	0.0105811	0.00638446	0.0102676	0.0136865	0.0199288	0.00999654	0.0149168	0.016115	0.00313618
					747	0.00312729	0.00925956	0.00921751	0.00721008	0.0105444	0.00636962	0.0102325	0.0136529	0.019891	0.00997439	0.0148884	0.0160825	0.00312729
					748	0.0031189	0.00923736	0.00919212	0.00718962	0.0105247	0.00635027	0.0102116	0.0136321	0.0198665	0.00995009	0.0148665	0.0160656	0.0031189
					749	0.00310241	0.00920481	0.0091791	0.00717255	0.0105038	0.00633822	0.010189	0.0136072	0.0198362	0.0099228	0.0148438	0.0160343	0.00310241
					750	0.00308899	0.00917571	0.00916314	0.00715405	0.0104826	0.00632351	0.0101658	0.0135826	0.0197985	0.00989631	0.0148169	0.0160004	0.00308899
					751	0.00308608	0.00916029	0.00913462	0.00713365	0.0104649	0.00630052	0.0101439	0.0135624	0.0197567	0.00987448	0.014787	0.0159772	0.00308608
					752	0.00307881	0.00914505	0.0091155	0.00713142	0.0104525	0.00628847	0.0101143	0.0135336	0.0197124	0.0098575	0.0147647	0.015955	0.00307881
					753	0.00306593	0.00911906	0.00909704	0.00711149	0.0104315	0.00627761	0.0100945	0.0135183	0.019684	0.00984152	0.0147431	0.0159259	0.00306593
					754	0.00305308	0.00909233	0.0090771	0.00708309	0.0104084	0.00626531	0.0100789	0.0135048	0.0196689	0.00982217	0.0147146	0.0158974	0.00305308
					755	0.00304802	0.00907901	0.00905675	0.00706989	0.0103957	0.00625238	0.0100555	0.0134756	0.0196532	0.009798	0.0146781	0.01588	0.00304802
					756	0.00305049	0.00905727	0.00903974	0.00705814	0.0103851	0.0062417	0.0100417	0.0134697	0.019619	0.00978422	0.0146738	0.0158598	0.00305049
					757	0.00305004	0.00904615	0.00903005	0.0070351	0.0103722	0.006234	0.0100253	0.0134626	0.0195935	0.00976852	0.0146668	0.0158454	0.00305004
					758	0.00304495	0.00904488	0.00902954	0.00700562	0.0103621	0.00623115	0.0100124	0.0134523	0.0195886	0.00975276	0.0146576	0.0158519	0.00304495
					759	0.00304332	0.00902955	0.00903997	0.00699315	0.0103726	0.00623849	0.0100335	0.0134684	0.0196055	0.00975694	0.0146956	0.0159116	0.00304332
					760	0.00306897	0.00902863	0.00902263	0.00705271	0.0104094	0.00625498	0.0100789	0.0135382	0.0196944	0.00978967	0.0148026	0.0159795	0.00306897
					761	0.0031067	0.00902524	0.00898992	0.00709644	0.0104367	0.0062677	0.0101151	0.0136121	0.0197893	0.00980101	0.014906	0.0160242	0.0031067
					762	0.00309891	0.00898737	0.00898454	0.0070144	0.0104091	0.00625574	0.0100991	0.0135877	0.0197532	0.00974749	0.014865	0.016004	0.00309891
					763	0.0030682	0.00892465	0.00895939	0.00701178	0.0104078	0.0062375	0.0101057	0.0135557	0.0197075	0.00973766	0.014814	0.0159568	0.0030682
					764	0.00304211	0.0089234	0.00894819	0.00702893	0.0103953	0.00621341	0.01006	0.0135213	0.019664	0.00973826	0.0147595	0.0159125	0.00304211
					765	0.00303768	0.00894425	0.00895797	0.00703887	0.0103731	0.00620399	0.0100129	0.0134815	0.0196268	0.00973502	0.0147054	0.0158731	0.00303768
					766	0.00304719	0.00894756	0.0089798	0.00703348	0.0103533	0.00621379	0.0100034	0.013443	0.019596	0.00972788	0.0146574	0.0158383	0.00304719
					767	0.00302951	0.00895065	0.00899065	0.00702059	0.0103535	0.00621616	0.00999569	0.0134463	0.0195743	0.00973775	0.0146345	0.0158226	0.00302951
					768	0.00301115	0.00896169	0.00901338	0.00702202	0.0103603	0.00620353	0.00999087	0.013449	0.0195802	0.00974057	0.0146285	0.0158213	0.00301115
					769	0.00300959	0.00897948	0.00903954	0.00703532	0.0103702	0.00619292	0.00999183	0.0134551	0.0196011	0.00974553	0.0146324	0.0158325	0.00300959
					770	0.00303333	0.0089978	0.00905034	0.00704905	0.0103838	0.00620776	0.0100023	0.0134849	0.0196148	0.00977168	0.014642	0.0158542	0.00303333
					771	0.00303362	0.00901159	0.00907594	0.00707389	0.0104049	0.00621442	0.0100255	0.0135129	0.0196545	0.00978905	0.0146755	0.0158735	0.00303362
					772	0.00302824	0.00903231	0.00910905	0.00710312	0.0104295	0.00622337	0.0100498	0.0135392	0.0196965	0.0098051	0.014699	0.0158974	0.00302824
					773	0.0030338	0.0090589	0.0091438	0.00712967	0.0104572	0.00624036	0.0100721	0.0135706	0.0197359	0.00982712	0.0147112	0.0159325	0.0030338
					774	0.00305437	0.00906996	0.0091786	0.00714675	0.0104898	0.00625736	0.0100982	0.0136148	0.0197928	0.00985393	0.0147542	0.0159768	0.00305437
					775	0.00306254	0.00908936	0.00922402	0.00717613	0.0105277	0.00627299	0.0101385	0.0136698	0.0198572	0.00989343	0.0147948	0.0160225	0.00306254
					776	0.0030731	0.0091174	0.00925807	0.00721205	0.0105651	0.0062919	0.0101813	0.0137203	0.0199187	0.00993536	0.0148341	0.0160671	0.0030731
					777	0.00309602	0.00915014	0.00927476	0.00724657	0.010599	0.00631802	0.0102174	0.0137625	0.0199769	0.00997103	0.0148799	0.016115	0.00309602
					778	0.00309883	0.00918912	0.00932916	0.00728369	0.0106371	0.00634933	0.010256	0.0138319	0.0200569	0.0100054	0.0149343	0.016185	0.00309883
					779	0.00311767	0.00921791	0.00939297	0.00732333	0.0106819	0.00638228	0.0103024	0.0138929	0.0201483	0.0100517	0.0149898	0.0162446	0.00311767
					780	0.0031453	0.0092515	0.00945365	0.0073682	0.0107337	0.00641239	0.0103566	0.013951	0.0202395	0.0101066	0.0150464	0.0163025	0.0031453
					781	0.00315895	0.00930514	0.0095043	0.0074175	0.0107866	0.00643573	0.0104108	0.01402	0.0203149	0.0101556	0.0151013	0.0163719	0.00315895
					782	0.00316918	0.00934804	0.00956457	0.00746989	0.0108443	0.00647155	0.0104649	0.0141	0.0204067	0.0101969	0.01516	0.0164414	0.00316918
					783	0.0031843	0.00939252	0.00961862	0.00752309	0.0109009	0.00650651	0.0105217	0.0141667	0.0205042	0.0102555	0.0152276	0.0165123	0.0031843
					784	0.00320504	0.0094409	0.00967042	0.00757409	0.0109602	0.00653586	0.0105816	0.0142293	0.0206002	0.0103249	0.0152999	0.0165834	0.00320504
					785	0.00322582	0.0094856	0.00973981	0.00761969	0.0110319	0.00656465	0.0106432	0.0143234	0.0206937	0.0103737	0.0153658	0.0166519	0.00322582
					786	0.00325393	0.00953804	0.00980286	0.00766002	0.0110916	0.00660202	0.0107094	0.0144137	0.0208072	0.0104373	0.0154423	0.016738	0.00325393
					787	0.00327464	0.00958927	0.00987849	0.00772001	0.0111526	0.006651	0.0107763	0.0144981	0.0209252	0.0105017	0.0155208	0.0168305	0.00327464
					788	0.0032857	0.00963873	0.00996975	0.00780104	0.0112218	0.00670684	0.0108457	0.0145831	0.0210407	0.0105596	0.0155977	0.0169158	0.0032857
					789	0.00331168	0.00970547	0.0100411	0.00785718	0.0112841	0.00675352	0.0109308	0.0146805	0.0211709	0.0106274	0.0156847	0.0169837	0.00331168
					790	0.00334082	0.00975936	0.0100941	0.00792866	0.0113613	0.00679436	0.0110003	0.0147832	0.0212885	0.0106953	0.0157709	0.0170832	0.00334082
					791	0.00336758	0.00981315	0.0101698	0.0080023	0.0114491	0.00683681	0.0110727	0.0148827	0.0214093	0.0107756	0.0158577	0.0171967	0.00336758
					792	0.00339005	0.00987908	0.0102863	0.00806006	0.0115311	0.00688498	0.0111629	0.0149731	0.0215448	0.0108681	0.0159447	0.0172913	0.00339005
					793	0.00341943	0.00994104	0.010368	0.00813266	0.0115993	0.00694034	0.011243	0.0150838	0.0216883	0.0109328	0.0160408	0.0173865	0.00341943
					794	0.00344056	0.0100114	0.0104321	0.00820937	0.0116721	0.00698451	0.011319	0.015189	0.0218249	0.0110002	0.0161271	0.0174833	0.00344056
					795	0.00346024	0.0100821	0.0105034	0.00828404	0.0117498	0.00702584	0.0113952	0.0152844	0.0219533	0.0110781	0.0162103	0.017582	0.00346024
					796	0.00349187	0.0101377	0.0106018	0.00835132	0.0118252	0.00708108	0.0114743	0.0153781	0.0220808	0.01116	0.0163066	0.0176823	0.00349187
					797	0.00351161	0.0101851	0.0106884	0.00839607	0.0119129	0.00712293	0.0115526	0.0154778	0.0222167	0.011237	0.0164032	0.0177837	0.00351161
					798	0.00353909	0.0102447	0.0107609	0.00845173	0.0119932	0.00717442	0.0116279	0.0155711	0.0223383	0.0113089	0.0164901	0.0178841	0.00353909
					799	0.00357488	0.010312	0.0108272	0.00852212	0.0120582	0.00722921	0.0117011	0.01566	0.0224459	0.0113754	0.0165671	0.0179767	0.00357488
					800	0.00359785	0.0103579	0.0109007	0.00857871	0.0121149	0.00725152	0.0117741	0.0157587	0.0225618	0.011435	0.0166422	0.0180504	0.00359785
					801	0.00360998	0.0104023	0.0109729	0.00864006	0.0121902	0.00728591	0.0118401	0.0158368	0.0226622	0.0115011	0.0167108	0.0181232	0.00360998
					802	0.00362029	0.0104448	0.0110339	0.00869171	0.0122571	0.00733181	0.0118941	0.0159065	0.0227477	0.0115537	0.0167704	0.0181922	0.00362029
					803	0.0036388	0.0104841	0.0110811	0.00872897	0.0122964	0.00737316	0.0119361	0.0159727	0.0228226	0.011586	0.0168228	0.0182519	0.0036388
					804	0.00367515	0.010525	0.0111267	0.00877646	0.0123216	0.00738156	0.0119741	0.0160121	0.0228893	0.011626	0.016878	0.018298	0.00367515
					805	0.00368708	0.0105494	0.0111613	0.00880401	0.0123486	0.0073916	0.012003	0.0160479	0.0229431	0.011656	0.0169097	0.0183477	0.00368708
					806	0.00367522	0.0105597	0.0111822	0.00881672	0.0123775	0.00740914	0.0120205	0.0160778	0.0229795	0.0116859	0.0169244	0.0183832	0.00367522
					807	0.00365919	0.010563	0.0111908	0.00882486	0.0123991	0.00742453	0.0120257	0.0160937	0.0229954	0.0117174	0.0169352	0.0183874	0.00365919
					808	0.00367373	0.0105586	0.0111926	0.00881569	0.0123949	0.00740336	0.012015	0.0160935	0.022988	0.0116924	0.0169399	0.0183771	0.00367373
					809	0.00368144	0.0105415	0.0111863	0.00879838	0.01238	0.00739998	0.0120031	0.0160822	0.0229651	0.0116735	0.0169294	0.0183665	0.00368144
					810	0.00366791	0.010516	0.0111641	0.0087761	0.01236	0.00740797	0.0119858	0.0160561	0.0229229	0.0116555	0.016906	0.0183518	0.00366791
					811	0.00363891	0.0104871	0.0111186	0.00874902	0.0123345	0.0073875	0.0119511	0.0160094	0.0228555	0.011601	0.016877	0.0183162	0.00363891
					812	0.00363359	0.010423	0.0110738	0.00872701	0.0123006	0.00734279	0.0119198	0.0159557	0.0227958	0.0115574	0.0168307	0.0182341	0.00363359
					813	0.00362334	0.0103612	0.0110249	0.00867112	0.0122568	0.00730571	0.0118597	0.0159116	0.0227077	0.0115047	0.016765	0.0181512	0.00362334
					814	0.00359767	0.0103066	0.010958	0.00857986	0.0121993	0.00727908	0.011774	0.0158606	0.0225872	0.0114348	0.0166907	0.0180823	0.00359767
					815	0.00357656	0.0102167	0.010855	0.00850667	0.0121243	0.00722597	0.011714	0.0157493	0.022477	0.0113607	0.0166315	0.0179959	0.00357656
					816	0.00353414	0.0101136	0.0107507	0.00844422	0.0120368	0.00714699	0.0116171	0.0156088	0.0223302	0.0112519	0.016528	0.0179006	0.00353414
					817	0.00349503	0.0100167	0.0106362	0.00836799	0.0119353	0.00706411	0.0115055	0.0154725	0.0221301	0.0111368	0.0163994	0.0177666	0.00349503
					818	0.0034666	0.00993024	0.0105075	0.00826699	0.0118212	0.00699198	0.0113939	0.0153459	0.0219008	0.011038	0.0162664	0.0175942	0.0034666
					819	0.00340481	0.00983273	0.0103846	0.00816337	0.0117012	0.00692006	0.0112461	0.0151817	0.0217178	0.0109421	0.0161141	0.0174433	0.00340481
					820	0.00336388	0.00971067	0.0102586	0.00802494	0.0115674	0.00683409	0.0111112	0.0150166	0.0214952	0.010821	0.0159532	0.0172825	0.00336388
					821	0.00332402	0.00957688	0.0101048	0.00787597	0.0114115	0.00672893	0.0109515	0.0148195	0.0212207	0.0106548	0.0157702	0.017089	0.00332402
					822	0.00325637	0.00942636	0.00989663	0.0077293	0.0112174	0.00660298	0.0107278	0.0145538	0.0208874	0.0104337	0.0155403	0.0168391	0.00325637
					823	0.00317643	0.00917975	0.00963781	0.00752694	0.0109628	0.00647357	0.0105017	0.0142527	0.0204698	0.0101948	0.0152468	0.0165283	0.00317643
					824	0.00308749	0.00895213	0.0093594	0.00729225	0.0107005	0.00630203	0.010226	0.0139274	0.0200103	0.00994276	0.0149294	0.0161673	0.00308749
					825	0.00298944	0.00874388	0.00906834	0.00705347	0.0104378	0.00611637	0.0099246	0.0135779	0.0195364	0.0096823	0.0146113	0.0157946	0.00298944
					826	0.00287822	0.00848842	0.00874479	0.00681154	0.0101433	0.00594855	0.0096247	0.0131822	0.0190279	0.00939688	0.0142755	0.0154212	0.00287822
					827	0.00278229	0.00820669	0.00843569	0.00652453	0.00984429	0.00574116	0.00929404	0.0127764	0.0184643	0.00907712	0.0138992	0.0150103	0.00278229
					828	0.00268257	0.00791921	0.00809257	0.00621693	0.00950347	0.00551612	0.00895273	0.0123361	0.0178843	0.00872924	0.0134936	0.0145731	0.00268257
					829	0.00257193	0.00763833	0.00772851	0.00591634	0.00914054	0.00531225	0.00861036	0.011885	0.0173112	0.00838625	0.0130854	0.0141343	0.00257193
					830	0.00245851	0.00736199	0.00740807	0.00564084	0.00882178	0.00516287	0.00825967	0.0114826	0.0167381	0.00809184	0.0127037	0.013717	0.00245851
					831	0.00238201	0.00712391	0.00709272	0.00541541	0.0085374	0.00498139	0.00797732	0.0111168	0.0162325	0.00782198	0.0123782	0.0133354	0.00238201
					832	0.00232253	0.00692634	0.00683531	0.00521058	0.00828864	0.00479879	0.00773349	0.0108017	0.0158078	0.00758421	0.0120887	0.0130115	0.00232253
					833	0.00226161	0.00676401	0.00664626	0.00502548	0.00807584	0.00465438	0.00750752	0.0105377	0.0154516	0.0073802	0.0118249	0.0127458	0.00226161
					834	0.00220057	0.00663392	0.0064583	0.00491912	0.00790349	0.00457198	0.0073254	0.0103085	0.0151383	0.00720164	0.0116125	0.0125145	0.00220057
					835	0.00214516	0.00651885	0.00631426	0.00479474	0.00775853	0.00448908	0.00719758	0.010127	0.0149021	0.00706608	0.0114485	0.0123272	0.00214516
					836	0.0021153	0.00640559	0.00620935	0.00468317	0.00763755	0.00441217	0.00709941	0.0099758	0.0147092	0.00695751	0.0113136	0.0121657	0.0021153
					837	0.00211298	0.0062994	0.00612383	0.00461679	0.00753777	0.00435707	0.00700179	0.00984122	0.0145273	0.0068603	0.0111905	0.0120221	0.00211298
					838	0.00208872	0.0062553	0.00603115	0.00454995	0.0074553	0.00431959	0.00688755	0.009744	0.0143759	0.00678472	0.011081	0.0119406	0.00208872
					839	0.00205188	0.00620128	0.0059563	0.00447671	0.00737427	0.00427131	0.00680077	0.00965035	0.0142547	0.00672431	0.0109899	0.0118567	0.00205188
					840	0.00202226	0.00613529	0.00589193	0.00441493	0.00729759	0.00422367	0.00674447	0.00955636	0.0141419	0.00666516	0.0109106	0.0117574	0.00202226
					841	0.00201455	0.00608222	0.00582262	0.0043812	0.00723591	0.00419538	0.00670157	0.00947405	0.0140213	0.00659774	0.0108359	0.0116576	0.00201455
					842	0.00198895	0.00603625	0.00575032	0.00432392	0.00718529	0.00414551	0.00664383	0.0094127	0.0139275	0.00653786	0.0107633	0.0115756	0.00198895
					843	0.00197604	0.00600221	0.00568868	0.00428745	0.00712822	0.00410894	0.00657503	0.00934016	0.0138328	0.00648161	0.0107072	0.011497	0.00197604
					844	0.00197048	0.00596172	0.00563926	0.00425495	0.00706467	0.00408675	0.0065086	0.00925402	0.0137285	0.00642691	0.0106511	0.0114228	0.00197048
					845	0.00194436	0.00588928	0.00559405	0.00417578	0.007006	0.00405557	0.00645906	0.00917509	0.0136232	0.00637292	0.0105649	0.0113622	0.00194436
					846	0.0019308	0.00584589	0.00555776	0.00413363	0.00694013	0.00403226	0.00640141	0.00911121	0.0135266	0.00631515	0.0105081	0.0112824	0.0019308
					847	0.00191944	0.00581703	0.00549378	0.00410263	0.00688453	0.00398931	0.00634167	0.00904827	0.0134359	0.00625891	0.010446	0.0112144	0.00191944
					848	0.00190537	0.0057785	0.00540629	0.00406457	0.00683811	0.00393378	0.00629088	0.00898052	0.0133405	0.00620851	0.0103678	0.011162	0.00190537
					849	0.00189568	0.00570909	0.00535342	0.00402647	0.00677544	0.00391806	0.00625999	0.0089171	0.0132266	0.00616495	0.0103047	0.0110878	0.00189568
					850	0.00186105	0.00566829	0.00531208	0.00396709	0.00673246	0.0038844	0.0061992	0.00886518	0.0131529	0.00609659	0.0102388	0.010999	0.00186105
					851	0.00185352	0.00564913	0.005258	0.00391865	0.00668477	0.00385687	0.00613496	0.00879989	0.0130742	0.00603954	0.0101803	0.0109222	0.00185352
					852	0.00188615	0.00562278	0.00519208	0.00389322	0.00662188	0.00384996	0.00608939	0.00871691	0.0129672	0.0060151	0.0101327	0.0108724	0.00188615
					853	0.00185135	0.00553905	0.00516306	0.00382929	0.00658126	0.00381729	0.00603087	0.00865904	0.0128885	0.00597443	0.0100592	0.0108185	0.00185135
					854	0.00182892	0.00549219	0.00514482	0.00380631	0.00654706	0.00377467	0.00597951	0.00859523	0.0127988	0.00593975	0.00999761	0.0107431	0.00182892
					855	0.00181504	0.0054627	0.00509324	0.00380051	0.0065062	0.00373975	0.00593941	0.00853227	0.0127088	0.00589405	0.00994181	0.0106672	0.00181504
					856	0.00179014	0.0054135	0.00499595	0.00376665	0.00645016	0.00371811	0.0059046	0.00847964	0.0126364	0.00582626	0.00988002	0.010608	0.00179014
					857	0.00177229	0.00538346	0.00495315	0.0037077	0.00637928	0.00366798	0.00585448	0.00841431	0.0125707	0.00577839	0.00982959	0.0105144	0.00177229
					858	0.00175737	0.00533788	0.00493439	0.0036368	0.00632908	0.0036506	0.00580049	0.00834626	0.012482	0.00574459	0.00978677	0.0104609	0.00175737
					859	0.00174876	0.00529071	0.00491045	0.00359492	0.00629091	0.00364447	0.0057552	0.00828615	0.0123903	0.00571262	0.00973253	0.0104301	0.00174876
					860	0.00175006	0.0052723	0.00485941	0.00360991	0.00624022	0.0036034	0.00572565	0.0082408	0.0123297	0.00566937	0.00965405	0.0103728	0.00175006
					861	0.00174833	0.00526836	0.00479372	0.00356291	0.00618822	0.00357539	0.00568543	0.00819204	0.0122674	0.00561322	0.00961108	0.0103276	0.00174833
					862	0.00173251	0.00523344	0.00475563	0.0035295	0.00615169	0.00356967	0.00563058	0.008137	0.0121669	0.00556952	0.00956594	0.0102746	0.00173251
					863	0.00171205	0.00517458	0.00473235	0.00351836	0.00612123	0.00356034	0.00557923	0.00807476	0.0120591	0.00553621	0.00951478	0.0102048	0.00171205
					864	0.00170931	0.00513766	0.00467038	0.00347665	0.00606751	0.0035038	0.00555907	0.00800673	0.0120135	0.00548809	0.00948009	0.0101233	0.00170931
					865	0.00170337	0.0050842	0.00462069	0.00343315	0.00600969	0.00347316	0.00553097	0.00796681	0.0119146	0.00543992	0.00942458	0.0100809	0.00170337
					866	0.00168685	0.00503945	0.00458068	0.00337363	0.0059478	0.00345329	0.00548599	0.00792293	0.0118364	0.00538832	0.00936435	0.0100422	0.00168685
					867	0.00166781	0.00501106	0.0045336	0.00331206	0.00589342	0.00342661	0.00542828	0.00785922	0.0117929	0.00533709	0.00931162	0.0099825	0.00166781
					868	0.00166968	0.00497205	0.00445713	0.00330024	0.00587196	0.0033904	0.00537327	0.007795	0.0116879	0.00530023	0.00926147	0.00990935	0.00166968
					869	0.00165696	0.00491655	0.00440998	0.00325873	0.00583543	0.00336859	0.00532363	0.00775341	0.0115938	0.00525118	0.00918685	0.00983213	0.00165696
					870	0.00162945	0.00489155	0.00438287	0.00321335	0.00579012	0.00334113	0.00528871	0.00771222	0.0115116	0.00520616	0.00911574	0.00977166	0.00162945
					871	0.00159591	0.00489569	0.00434812	0.00318141	0.00573695	0.00329485	0.00526232	0.00764579	0.0114278	0.00516635	0.00906179	0.00972144	0.00159591
					872	0.00156787	0.00481643	0.00427671	0.00312242	0.00564588	0.00325021	0.0052142	0.00754752	0.0113423	0.00508928	0.00899752	0.00962766	0.00156787
					873	0.00155934	0.00475079	0.00419794	0.00308122	0.00559756	0.00323732	0.00513128	0.00746546	0.01124	0.00505539	0.00893495	0.00955484	0.00155934
					874	0.00155464	0.00471826	0.00412671	0.00303255	0.00555408	0.00320883	0.00505311	0.00740098	0.0111364	0.00501286	0.00888332	0.00949551	0.00155464
					875	0.0015378	0.00469712	0.00407198	0.00295962	0.00547006	0.00314121	0.00501518	0.00733812	0.011044	0.0049193	0.008839	0.00942421	0.0015378
					876	0.00152698	0.00461309	0.00404082	0.00295131	0.00540292	0.00318179	0.00498443	0.00726208	0.0109317	0.00490859	0.00876016	0.00933248	0.00152698
					877	0.00151341	0.00454319	0.00400347	0.00290508	0.00536929	0.00315242	0.0049228	0.00717518	0.0108297	0.00486734	0.00866641	0.00926581	0.00151341
					878	0.00149426	0.00450108	0.00395018	0.00283123	0.00534309	0.00307512	0.00485159	0.00707489	0.0107322	0.00479408	0.00859478	0.00920281	0.00149426
					879	0.00147413	0.00446898	0.00388194	0.00278625	0.00528653	0.00304729	0.00480626	0.0069706	0.0106217	0.00473588	0.00856521	0.0091047	0.00147413
					880	0.00148145	0.00444521	0.0037922	0.00276459	0.00522102	0.0030225	0.00473432	0.00694008	0.0105151	0.00469258	0.00847444	0.00901719	0.00148145
					881	0.00146839	0.00439335	0.00372404	0.00271775	0.0051477	0.00297967	0.00465059	0.00689278	0.0103995	0.0046396	0.0083962	0.00894934	0.00146839
					882	0.00143418	0.00433239	0.00368026	0.00265818	0.00507299	0.00292999	0.00458651	0.0068126	0.0102864	0.00457073	0.00833885	0.00889215	0.00143418
					883	0.00141496	0.00431227	0.00363551	0.00263431	0.00500902	0.00290398	0.00456992	0.00674863	0.010203	0.00450041	0.00826475	0.00882796	0.00141496
					884	0.00141574	0.00426381	0.00360088	0.00257381	0.00495426	0.00287159	0.0045077	0.00671587	0.010097	0.00445708	0.00819005	0.00873344	0.00141574
					885	0.00139725	0.00418264	0.0035531	0.00251689	0.00492278	0.00286141	0.00444747	0.00666652	0.00999608	0.00440598	0.00814078	0.00866584	0.00139725
					886	0.00136039	0.00410372	0.0034876	0.00248286	0.00489192	0.00285916	0.00441185	0.00658607	0.00991906	0.00434523	0.00810138	0.00862274	0.00136039
					887	0.0013528	0.00408848	0.00342571	0.00245498	0.00480632	0.00280477	0.00437788	0.00650536	0.00986154	0.00431301	0.00801732	0.00853441	0.0013528
					888	0.00135612	0.00405509	0.00340657	0.00244665	0.00474948	0.00276526	0.0043262	0.00642975	0.00976678	0.00426682	0.00796795	0.00848573	0.00135612
					889	0.00135518	0.00402842	0.0033553	0.0024137	0.00471872	0.00272812	0.00427787	0.00637107	0.00967001	0.00422031	0.00792265	0.00843154	0.00135518
					890	0.00134749	0.00402052	0.00324633	0.00234553	0.00469018	0.00269612	0.00423475	0.00633182	0.00959821	0.00417986	0.00786751	0.00835262	0.00134749
					891	0.00135091	0.0039908	0.00316676	0.00230054	0.00463176	0.00271837	0.00415327	0.00629764	0.00953273	0.00412244	0.00784622	0.00830705	0.00135091
					892	0.00133018	0.00393375	0.00314846	0.00227115	0.00458118	0.00268155	0.00413628	0.00622739	0.00945393	0.00408486	0.00777628	0.00825787	0.00133018
					893	0.00129819	0.00387446	0.00312861	0.00223799	0.00454731	0.00262848	0.0041353	0.00616404	0.0093585	0.00405588	0.00770537	0.008216	0.00129819
					894	0.00128269	0.00383553	0.00306192	0.00218896	0.00452423	0.0026076	0.00409181	0.00614162	0.00926371	0.00401766	0.00768541	0.00818378	0.00128269
					895	0.00131917	0.0038055	0.0030406	0.00214791	0.00448833	0.00255104	0.00403812	0.00609973	0.00923134	0.00397301	0.00767769	0.00809899	0.00131917
					896	0.00130578	0.00375743	0.00299661	0.00209447	0.00441673	0.00255588	0.00401649	0.00604323	0.00917339	0.0039144	0.00763321	0.00806112	0.00130578
					897	0.00125575	0.00367377	0.0029487	0.0020475	0.00434395	0.00256031	0.00400108	0.00598236	0.00906857	0.00383887	0.00757616	0.00802819	0.00125575
					898	0.00122746	0.00356929	0.0029248	0.00202403	0.00431684	0.00248307	0.00395591	0.00593292	0.00894641	0.0037583	0.00754178	0.00793317	0.00122746
					899	0.0012233	0.00355585	0.00283366	0.00195705	0.00431685	0.00246439	0.00395021	0.0059115	0.00891085	0.00373038	0.00745154	0.00787772	0.0012233
					900	0.00126122	0.0035542	0.00274329	0.00193491	0.00424399	0.00246389	0.00388314	0.00586228	0.0088505	0.00368008	0.00739945	0.00781834	0.00126122
